# Supplementary material for: A meta-analysis of genome-wide gene expression differences identifies promising targets for type 2 diabetes mellitus
Source: Front Endocrinol (Lausanne). 2022 Aug 16;13:985857. doi: 10.3389/fendo.2022.985857 (PMC9424486; doi:10.3389/fendo.2022.985857)
Supplement: Additional file 1 — Table S1: A single summary statistic for each array provided the function summary AffyRNAdeg of Bioconductor package in each dataset. [file Table_1.xlsx]

## Sheet: Sheet1
Supplementary Table S1. The function summary AffyRNAdeg of Bioconductor package produced a single summary statistic for each array in each dataset.
Datasets	Parameter	total samples
GSE23343		GSM572800.CEL	GSM572801.CEL	GSM572802.CEL	GSM572803.CEL	GSM572804.CEL	GSM572805.CEL	GSM572806.CEL	GSM572807.CEL	GSM572808.CEL
	slope	6.36	4.59	5.21	6.16	6.21	5.1	4.76	5.72	5.75
	p-value	1.14e-10	2.72e-09	4.4e-10	1.03e-09	7.38e-10	2.35e-09	2.1e-09	1.04e-09	1.23e-10
		GSM572809.CEL	GSM572810.CEL	GSM572811.CEL	GSM572812.CEL	GSM572813.CEL	GSM572814.CEL	GSM572815.CEL	GSM572816.CEL
	slope	6.09	5.83	6.88	5.6	5.36	6.1	5.71	6.72
	p-value	5.1e-10	1.56e-09	7.4e-11	1.31e-10	2.54e-10	3.69e-09	3.64e-09	9.13e-11
GSE24422		GSM601621.CEL	GSM601622.CEL	GSM601623.CEL	GSM601624.CEL	GSM601625.CEL	GSM601626.CEL	GSM601627.CEL	GSM601628.CEL	GSM601629.CEL
	slope	2.53	2.57	2.6	2.67	2.6	2.59	2.54	2.72	2.6
	p-value	2.48e-09	8.43e-10	2.96e-10	2.12e-10	2.81e-09	7.04e-10	6.56e-10	1.18e-10	5.81e-11
		GSM601630.CEL	GSM601631.CEL	GSM601632.CEL	GSM601633.CEL	GSM601634.CEL	GSM601635.CEL	GSM601636.CEL	GSM601637.CEL	GSM601638.CEL
	slope	2.55	2.46	2.42	2.19	2.25	2.24	2.48	2.58	2.65
	p-value	1.21e-10	1.39e-09	2.41e-09	1.34e-08	5.82e-09	8.89e-09	4.86e-10	5.05e-09	1.17e-09
		GSM601639.CEL	GSM601640.CEL	GSM601641.CEL	GSM601642.CEL	GSM601643.CEL	GSM601644.CEL
	slope	2.54	2.69	2.69	2.65	2.7	2.53
	p-value	4.79e-09	6.3e-10	2.32e-10	2.2e-10	1.98e-10	8.04e-10
GSE27949		GSM691122.CEL	GSM691123.CEL	GSM691124.CEL	GSM691125.CEL	GSM691126.CEL	GSM691127.CEL	GSM691128.CEL	GSM691129.CEL	GSM691130.CEL
	slope	7.99	7.88	7.35	8.06	6.36	8.64	5.28	5.44	8.63
	p-value	4.24e-11	6.82e-13	9.85e-13	1.06e-15	1.58e-16	4.03e-11	1.59e-13	1.44e-15	6.1e-14
		GSM691131.CEL	GSM691132.CEL	GSM691133.CEL	GSM691134.CEL	GSM691135.CEL	GSM691136.CEL	GSM691137.CEL	GSM691138.CEL	GSM691139.CEL
	slope	5.19	7.41	8.21	5.55	7.5	6.22	6.44	5.3	7.73
	p-value	2.97e-14	9.69e-13	3.86e-18	3.39e-16	6.58e-18	2.75e-15	1.9e-16	5.17e-15	4.11e-14
		GSM691140.CEL	GSM691141.CEL	GSM691142.CEL	GSM691143.CEL	GSM691144.CEL	GSM691145.CEL	GSM691146.CEL	GSM691147.CEL	GSM691148.CEL
	slope	7.19	6.7	8.25	7.75	8.12	7.7	8.68	6.94	7.46
	p-value	2.47e-16	2.43e-15	1e-14	9.76e-15	2.43e-18	2.58e-17	1.6e-11	4.05e-16	6.71e-17
		GSM691149.CEL	GSM691150.CEL	GSM691151.CEL	GSM691152.CEL	GSM691153.CEL	GSM691154.CEL
	slope	6.56	8.15	5.27	7.5	7.39	5.5
	p-value	3.87e-16	2.98e-19	4.91e-17	3.07e-17	9.04e-16	3.47e-15
GSE38396		GSM941220.CEL	GSM941222.CEL	GSM941223.CEL	GSM941224.CEL	GSM941225.CEL	GSM941226.CEL	GSM941227.CEL	GSM941228.CEL
	slope	6.53	6.89	6.05	6.51	7.03	7.16	6.55	6.08
	p-value	1.69e-14	5.18e-13	1.34e-10	7.39e-10	1.98e-11	1.99e-10	1.98e-16	5.84e-09
GSE55650		GSM1341141.CEL	GSM1341142.CEL	GSM1341143.CEL	GSM1341144.CEL	GSM1341145.CEL	GSM1341146.CEL	GSM1341147.CEL	GSM1341148.CEL	GSM1341149.CEL
	slope	2.17	3.97	4.23	4.4	4.51	3.79	3.61	3.56	3.21
	p-value	3.79e-09	3.41e-12	1.08e-10	2.28e-09	1.92e-09	2.49e-10	8.17e-12	4.64e-12	2.43e-10
		GSM1341150.CEL	GSM1341151.CEL	GSM1341152.CEL	GSM1341153.CEL	GSM1341154.CEL	GSM1341155.CEL	GSM1341156.CEL	GSM1341157.CEL	GSM1341158.CEL
	slope	3.92	4.51	4.2	3.27	4.1	4.48	4.48	3.96	3.62
	p-value	5.2e-13	1.96e-10	9.6e-07	9.74e-13	4.93e-12	6.41e-10	4.18e-10	3.06e-11	5.78e-12
		GSM1341159.CEL	GSM1341160.CEL	GSM1341161.CEL	GSM1341162.CEL	GSM1341163.CEL
	slope	4	3.52	4.08	4.32	4.12
	p-value	2.78e-12	4.39e-11	8.06e-12	5.32e-13	1.35e-06
GSE66785		GSM1632143.CEL	GSM1632144.CEL	GSM1632145.CEL	GSM1632146.CEL
	slope	2.87	2.64	2.84	3.15
	p-value	1.24e-09	1.21e-09	9.68e-10	4.94e-11
GSE151683		GSM4588191.CEL	GSM4588192.CEL	GSM4588193.CEL	GSM4588194.CEL	GSM4588195.CEL	GSM4588196.CEL	GSM4588197.CEL	GSM4588198.CEL	GSM4588199.CEL
	slope	1.92	2.46	2.46	2.76	2.72	2.39	2.2	2.73	3.03
	p-value	1.2e-06	4.72e-08	1.35e-08	4.85e-09	1.36e-08	3.34e-08	1.55e-07	5.22e-10	1.31e-09
		GSM4588200.CEL	GSM4588201.CEL	GSM4588202.CEL	GSM4588203.CEL	GSM4588204.CEL	GSM4588205.CEL	GSM4588206.CEL	GSM4588207.CEL	GSM4588208.CEL
	slope	2.71	1.86	1.86	2.36	2.05	2.27	2.71	2.55	2.23
	p-value	6.61e-10	3.66e-07	1.29e-06	8.64e-08	7.36e-07	3.87e-08	1.42e-09	7.4e-09	8.79e-08
		GSM4588209.CEL	GSM4588210.CEL	GSM4588211.CEL	GSM4588212.CEL	GSM4588213.CEL	GSM4588214.CEL	GSM4588215.CEL	GSM4588216.CEL	GSM4588217.CEL
	slope	2.19	2.11	2.31	2.71	2.43	2.25	2.63	2.62	2.3
	p-value	4.55e-08	5.13e-08	9.29e-08	5.03e-08	8.26e-08	2.75e-07	3.15e-09	4.44e-09	7.04e-08
		GSM4588218.CEL	GSM4588219.CEL	GSM4588220.CEL	GSM4588221.CEL	GSM4588222.CEL	GSM4588223.CEL	GSM4588224.CEL	GSM4588225.CEL	GSM4588226.CEL
	slope	2.27	2.63	2.33	2.05	2.4	2.24	2.14	2.35	2.57
	p-value	2.77e-08	2.08e-08	8.67e-08	2.83e-07	5.46e-08	1.83e-07	3.27e-07	5.63e-08	1.34e-08
		GSM4588227.CEL	GSM4588228.CEL	GSM4588229.CEL	GSM4588230.CEL	GSM4588231.CEL	GSM4588232.CEL	GSM4588233.CEL	GSM4588234.CEL	GSM4588235.CEL
	slope	2.42	2.96	2.4	2.61	2.66	2.4	1.83	2.13	2.48
	p-value	3.86e-08	3.94e-10	2.77e-08	5.34e-09	1.14e-08	3.82e-08	1.93e-06	2.76e-07	1.43e-08
		GSM4588236.CEL
	slope	2.37
	p-value	5.14e-08
GSE154554		GSM4673344.CEL	GSM4673345.CEL	GSM4673346.CEL	GSM4673347.CEL	GSM4673348.CEL	GSM4673349.CEL	GSM4673350.CEL	GSM4673351.CEL	GSM4673352.CEL
	slope	8.14	7.75	7.98	7.93	7.81	7.87	7.92	7.94	8.08
	p-value	4.04e-16	3.73e-16	1.82e-16	1.73e-16	1.25e-16	2.51e-16	3.14e-16	1.38e-16	1.09e-16
		GSM4673353.CEL	GSM4673354.CEL	GSM4673355.CEL	GSM4673356.CEL	GSM4673357.CEL	GSM4673358.CEL	GSM4673359.CEL
	slope	7.91	7.85	7.85	7.81	8.12	7.71	7.9
	p-value	2.32e-15	1.64e-16	2.03e-16	3.35e-16	5.56e-14	8.06e-16	1.71e-16
GSE156993		GSM4749816.CEL	GSM4749817.CEL	GSM4749818.CEL	GSM4749819.CEL	GSM4749820.CEL	GSM4749821.CEL	GSM4749822.CEL	GSM4749823.CEL	GSM4749824.CEL
	slope	6.43	6.91	5.65	5.68	5.62	6.75	5.66	5.42	6.12
	p-value	4.86e-16	3.34e-17	1.03e-15	1.63e-16	2.81e-16	2.53e-16	2.71e-16	9.06e-16	7.52e-16
		GSM4749825.CEL	GSM4749826.CEL	GSM4749827.CEL	GSM4749828.CEL	GSM4749829.CEL	GSM4749830.CEL	GSM4749831.CEL	GSM4749832.CEL	GSM4749833.CEL
	slope	5.88	5.76	5.7	5.6	7.27	5.71	6.6	5.75	5.37
	p-value	6.82e-16	1.57e-15	1.71e-15	4.63e-15	3.72e-18	1.47e-16	9.98e-18	1.27e-15	1.07e-16
		GSM4749834.CEL	GSM4749835.CEL	GSM4749836.CEL	GSM4749837.CEL	GSM4749838.CEL	GSM4749839.CEL	GSM4749840.CEL	GSM4749841.CEL	GSM4749842.CEL
	slope	5.61	6.21	5.81	6.47	5.83	5.67	6.49	5.68	5.56
	p-value	1.05e-15	5.35e-16	7.39e-16	2.55e-16	7.24e-16	2.22e-16	2.94e-15	1.45e-14	1.48e-15
		GSM4749843.CEL	GSM4749844.CEL	GSM4749845.CEL
	slope	6.19	7.23	5.51
	p-value	1.32e-16	1.7e-12	6.03e-15
GSE161355		GSM4905218.CEL	GSM4905219.CEL	GSM4905220.CEL	GSM4905221.CEL	GSM4905222.CEL	GSM4905223.CEL	GSM4905224.CEL	GSM4905225.CEL	GSM4905226.CEL
	slope	0.125	-0.172	0.683	-0.523	1.98	0.992	0.403	0.303	0.703
	p-value	0.213	0.588	0.00354	0.285	0.00476	0.0205	0.322	0.00358	0.00449
		GSM4905227.CEL	GSM4905228.CEL	GSM4905229.CEL	GSM4905230.CEL	GSM4905231.CEL	GSM4905232.CEL	GSM4905233.CEL	GSM4905234.CEL	GSM4905235.CEL
	slope	2.67	0.687	0.482	0.866	1.92	1.76	0.207	1.13	1.08
	p-value	0.000139	0.103	0.11	0.218	4.01e-06	0.0385	0.659	0.00665	0.113
		GSM4905236.CEL	GSM4905237.CEL	GSM4905238.CEL	GSM4905239.CEL	GSM4905240.CEL	GSM4905241.CEL	GSM4905242.CEL	GSM4905243.CEL	GSM4905244.CEL
	slope	2.31	0.933	1.99	1.36	3.35	3.67	3.97	3.92	0.568
	p-value	0.00868	2.35e-05	0.0197	0.00521	1.03e-07	1.54e-05	2.77e-08	2.78e-07	0.436
		GSM4905245.CEL	GSM4905246.CEL	GSM4905247.CEL	GSM4905248.CEL	GSM4905249.CEL	GSM4905250.CEL
	slope	2.23	2.98	2.22	1.01	4.11	2.2
	p-value	0.00531	4.06e-05	0.0038	0.067	2.96e-07	0.000115
