# Supplementary material for: A meta-analysis of genome-wide gene expression differences identifies promising targets for type 2 diabetes mellitus
Source: Front Endocrinol (Lausanne). 2022 Aug 16;13:985857. doi: 10.3389/fendo.2022.985857 (PMC9424486; doi:10.3389/fendo.2022.985857)
Supplement: Additional file 2 — Table S2: Databases, software, and tools used in the study. [file Table_2.xlsx]

## Sheet: Sheet1
Supplementary Table S2. List of Databases, software, and tools used in this study.
Serial no.	Name	Purpose	Reference
1	NCBI: Gene Expression Omnibus database	cDNA microarray datasets	http://www.ncbi.nlm.nih.gov/geo
2	R-software	Statistical analytical platform	http://www.r-project.org
3	Bioconductor packages	Biological analytical software	http://www.bioconductor.org
4	FunRich tool	Functional Annotation	Benito‐Martin and Peinado, 2015
5	String Database	For Protein interactions	Wagner and Fischer, 1974
6	HAPPI database	For Protein interactions	Hubert and Perdreau, 1990
7	Cytoscape software	For PPI network visualization	Kohl et al., 2011
