# Supplementary material for: A meta-analysis of genome-wide gene expression differences identifies promising targets for type 2 diabetes mellitus
Source: Front Endocrinol (Lausanne). 2022 Aug 16;13:985857. doi: 10.3389/fendo.2022.985857 (PMC9424486; doi:10.3389/fendo.2022.985857)
Supplement: Additional file 3 — Table S3: Initial examination of common and related differential genes of each microarray dataset. [file Table_3.xlsx]

## Sheet: Sheet1
Supplementary Table 3. Preliminary investigation of common and related differentially expressed genes of each microarray dataset
Probe ID	Gene Symbol	Uniprot ID	Protein name
207308_at	SLCO1A2	C9JUW6_HUMAN	solute carrier organic anion transporter family member 1A2(SLCO1A2)
1552364_s_at	MSI2	MSI2H_HUMAN	musashi RNA binding protein 2(MSI2)
200797_s_at	MCL1	MCL1_HUMAN	BCL2 family apoptosis regulator(MCL1)
214056_at	MCL1	C8YZ26_HUMAN	BCL2 family apoptosis regulator(MCL1)
205128_x_at	PTGS1	PGH1_HUMAN	prostaglandin-endoperoxide synthase 1(PTGS1)
242379_at
206157_at	PTX3	PTX3_HUMAN	pentraxin 3(PTX3)
228977_at	LOC729680		uncharacterized LOC729680(LOC729680)
216838_at	LINC01278		long intergenic non-protein coding RNA 1278(LINC01278)
1556348_at	HEATR1	HEAT1_HUMAN	HEAT repeat containing 1(HEATR1)
205943_at	TDO2	T23O_HUMAN	tryptophan 2,3-dioxygenase(TDO2)
217455_s_at	SSTR2	SSR2_HUMAN	somatostatin receptor 2(SSTR2)
205998_x_at	cyp3a4	CP3A4_HUMAN	cytochrome P450 family 3 subfamily A member 4(CYP3A4)
218313_s_at	GALNT7	GALT7_HUMAN	polypeptide N-acetylgalactosaminyltransferase 7(GALNT7)
227678_at	ATP23	ATP23_HUMAN	ATP23 metallopeptidase and ATP synthase assembly factor homolog(ATP23)
221358_at	NPBWR2	NPBW2_HUMAN	neuropeptides B/W receptor 2(NPBWR2)
202376_at	SERPINA3	G3V3A0_HUMAN	serpin family A member 3(SERPINA3)
243531_at	ORAOV1	ORAV1_HUMAN	oral cancer overexpressed 1(ORAOV1)
215358_x_at	ZNF37BP		zinc finger protein 37B, pseudogene(ZNF37BP)
234975_at	GSPT1	H3BMT9_HUMAN	G1 to S phase transition 1(GSPT1)
